# Supplementary material for: A Low-Frequency Vibration Sensor Based on Ball Triboelectric Nanogenerator for Marine Pipeline Condition Monitoring
Source: Sensors (Basel). 2024 Jun 13;24(12):3817. doi: 10.3390/s24123817 (PMC11207379; doi:10.3390/s24123817)
Supplement: Supplementary file 1 [file sensors-24-03817-s001.zip]

Archive with 1 entries (1 files):
- sensors-3028219-supplementary.pdf
